# Supplementary material for: Chronic Pulmonary Aspergillosis: Disease Severity Using Image Analysis and Correlation with Systemic Proinflammation and Predictors of Clinical Outcome
Source: J Fungi (Basel). 2021 Oct 7;7(10):842. doi: 10.3390/jof7100842 (PMC8537715; doi:10.3390/jof7100842)
Supplement: Supplementary file 1 [file jof-07-00842-s001.zip]

Archive with 1 entries (1 files):
- jof-1389252-supplementary.pdf
